# Supplementary material for: Correction: The Effect of Protandim® Supplementation on Athletic Performance and Oxidative Blood Markers in Runners
Source: PLoS One. 2020 Oct 23;15(10):e0241520. doi: 10.1371/journal.pone.0241520 (PMC7584197; doi:10.1371/journal.pone.0241520)
Supplement: S2 File — This Table includes 3 Tabs. Tab 1 provides the comparison of proportions. Tab 2 describes the total number of events between groups. Tab 3 provides the actual individual data. The clinical trials.gov website was used as a reference to determine what was a general adverse event and what was a “serious” adverse event and per their reporting standards, the two are reported separately. Per this reference, depression is considered a serious adverse event and is therefore reported separately. The only serious adverse event reported in any of the subjects was a depression in a single participant, and since only one report existed, it was described in the body of the article (Results section, second paragraph) rather than submitted in the tabular form. (XLSX) [file pone.0241520.s002.xlsx]

## Sheet: Tab 1 comparison of proportions
REVISED TABLE 4; Tab 1	Sugar Pill (Placebo), Group 2, n = 19		Protandim Dietary Supplement (Experimental Group), Group 1, n = 19
	Number of subjects experiencing at least 1 event	Percentage of subjects experiencing signs/symptoms	Number of subjects experiencing at least 1 event	Percentage of subjects experiencing signs/symptoms	Absolute Difference (%)	95% CI of the difference	comparisons of proportions p value
Total, other (not including serious) Adverse events	9	47.3684	11	57.8947	10.5	-19.6 to +38.1	0.52
Gastrointenstinal disorders
Stomach Ache	2	10.5263	5	26.3158	15.8	-9.6 to +39.5	0.21
Diarrhea	2	10.5263	4	21.0526	10.5	-13.8 to +34.1	0.38
Vomiting	1	5.26316	1	5.26316	0	-19.9 to +19.9	1
Gas (flatulence)	4	21.0526	1	5.26316	15.8	-7.3 to +38.5	0.16
Constipation	1	5.26316	2	10.5263	5.2	-15.6 to +26.5	0.56
Nausea	2	10.5263	5	26.3158	15.8	-9.6 to +39.5	0.21
General disorders
Insomnia	0	0	1	5.26316	5.3	-12.1 to +24.7	0.32
Head cold / congestion	0	0	1	5.26316	5.3	-12.1 to +24.7	0.32
Metabolism and Nutrition disorders
Low blood sugar	0	0	3	15.7895	15.8	-3.9 to +37.6	0.08
Increased appetite	1	5.26316	0	0	5.26316	-12.1 to +24.7	0.32
Musculoskeletal and Connective Tissue disorders
Joint pain	3	15.7895	2	10.5263	5.26316	-18.0 to + 28.4	0.63
Nervous System disorders
Headache	3	15.7895	6	31.5789	15.8	-11.4 to +40.5	0.26
Drowsiness	4	21.0526	2	10.5263	10.5	-13.8 to +34.1	0.38
Dizziness	2	10.5263	5	26.3158	15.8	-9.6 to +39.5	0.21
Skin and Subcutaneous Tissue disorders
Itching	1	0	1	5.26316	5.3	-12.1 to +24.7	0.32

## Sheet: Tab 2 number of events
REVISED TABLE 4; Tab 2	Sugar Pill (Placebo), Group 2, n = 19	Protandim Dietary Supplement (Experimental Group), Group 1, n = 19
	Number of events	Number of events	Difference (Protandim - Placebo)
Gastrointenstinal disorders
Stomach Ache	2	18	16
Diarrhea	23	10	-13
Vomiting	2	2	0
Gas (flatulence)	127	51	-76
Constipation	8	17	9
Nausea	7	17	10
General disorders
Insomnia	0	1	1
Head cold / congestion	0	3	3
Metabolism and Nutrition disorders
Low blood sugar	0	18	18
Increased appetite	2	0	-2
Musculoskeletal and Connective Tissue disorders
Joint pain	6	12	6
Nervous System disorders
Headache	12	40	28
Drowsiness	17	3	-14
Dizziness	5	33	28
Skin and Subcutaneous Tissue disorders
Itching	3	8	5
SUM of the Number of Events	214	233	Total number of events = 447
percentage of the total number of events in each group	47.9419	52.0581

## Sheet: Tab 3 ind. data signs+symptoms 
REVISED TABLE 4; Tab 3			Gastrointestinal Disorders						General Disorders		Netabolism and Nutrition Disorders		Musculoskeletal and Connective Tissue Disorders	Nervous System Disorders			Skin and Subcutaneous Tissue Disorders
subject	Gender (1 male, 0 female)	Group	Stomach Ache	Diarrhea	Vomiting	Gas	Constipation	Nausea	Insomnia	head cold / congestion	Low Blood Sugar	Increased appetite	Joint Pain	Headache	Drowsiness	Dizziness	Itching	Total
1	1	Protandim Group								3
2	1	Protandim Group	1	1				1					1	1		1
3	1	Protandim Group					4									2
6	1	Protandim Group	2					2						3	1		8
9	1	Protandim Group
10	1	Protandim Group		1										2
11	1	Protandim Group
16	1	Protandim Group		1		51					1			1
17	1	Protandim Group
20	1	Protandim Group	2						1				11	12
24	0	Protandim Group
25	0	Protandim Group						4								1
26	0	Protandim Group
27	0	Protandim Group														27
30	0	Protandim Group	4	7				1			2			21	2
31	0	Protandim Group	9		2		13	9			15					2
32	0	Protandim Group
34	0	Protandim Group
36	0	Protandim Group
		Sum of events in Protandim Group	18	10	2	51	17	17	1	3	18	0	12	40	3	33	8	233
		Number of Subjects in Protandim Group	5	4	1	1	2	5	1	1	3	0	2	6	2	5	1
subject	Gender (1 male, 0 female)	Group	Stomach Ache	Diarrhea	Vomiting	Gas	Constipation	Nausea	Insomnia	head cold / congestion	Low Blood Sugar	Increased appetite	Joint Pain	Headache	Drowsiness	Dizziness	Itching	Total
4	1	Placebo Group				2
5	1	Placebo Group						4							8
7	1	Placebo Group												1	1	1
8	1	Placebo Group	1
12	1	Placebo Group											2
13	1	Placebo Group	1										1	3
14	1	Placebo Group
15	1	Placebo Group
18	1	Placebo Group
19	1	Placebo Group		15		118
21	0	Placebo Group				4		3				2		8	5	4	3
22	0	Placebo Group
23	0	Placebo Group
28	0	Placebo Group
29	0	Placebo Group		8	2	3	8						3		3
33	0	Placebo Group
35	0	Placebo Group
37	0	Placebo Group
38	0	Placebo Group
		Sum of events in PLacebo Group	2	23	2	127	8	7	0	0	0	2	6	12	17	5	3	214
		Number of Subjects in Placebo Group	2	2	1	4	1	2	0	0	0	1	3	3	4	2	1
