# Supplementary material for: Correction: The Effect of Protandim® Supplementation on Athletic Performance and Oxidative Blood Markers in Runners
Source: PLoS One. 2020 Oct 23;15(10):e0241520. doi: 10.1371/journal.pone.0241520 (PMC7584197; doi:10.1371/journal.pone.0241520)
Supplement: S4 File — These are the World Health Organization Quality of life (BREF) raw scores. There are two tabs. One tab in the file provides the definitions of the columns, and the other tab provides the raw data. (XLSX) [file pone.0241520.s004.xlsx]

## Sheet: File S4 Data
Subject	Sex	Group	Cat1_Base1	Cat1_Base2	Cat1_Average_BASE	Cat1_30days	Cat1_60days	Cat1_90Days	Cat2_Base1	Cat2_Base2	Cat2_Average_BASE	Cat2_30days	Cat2_60days	Cat2_90days	Cat3_Base1	Cat3_Base2	Cat3_Average_BASE	Cat3_30days	Cat3_60days	Cat3_90days	Cat4_Base1	Cat4_Base2	Cat4_Average_BASE	Cat4_30days	Cat4_60days	Cat4_90days
1	1	1	28	29	28.5	31	30	30	23	22	22.5	24	23	22	12	12	12	12	12	12	32	33	32.5	32	35	32
2	1	1	31	28	29.5		26	28	28	23	25.5		23	23	12	12	12		12	12	40	39	39.5		35	37
3	1	1	28	26	27	29	26	31	26	22	24	24	23	25	13	13	13	13	13	14	34	33	33.5	35	24	36
6	1	1	14	12	13	9	14	15	13	10	11.5	9	10	10	7	6	6.5	7	7	7	21	20	20.5	19	19	19
9	1	1	25	26	25.5	25	26	26	22	22	22	22	23	23	12	12	12	12	12	12	32	32	32	32	32	32
10	1	1	33	32	32.5	32	32	32	29	27	28	28	28	28	14	14	14	14	13	14	39	40	39.5	39	39	39
11	1	1	30	30	30	29	30	30	25	25	25	24	25	25	15	15	15	15	14	15	35	35	35	33	32	34
16	1	1	28	28	28	30	24	23	25	25	25	25	21	22	12	10	11	13	12	12	30	29	29.5	32	30	29
17	1	1	28	23	25.5	23	27	24	26	21	23.5	22	25	22	12	12	12	12	12	10	36	35	35.5	32	32	30
20	1	1	30	25	27.5	24	24	21	21	20	20.5	18	20	16	12	11	11.5	12	12	8	33	31	32	31	32	29
24	0	1	28	27	27.5	27	27	27	21	21	21	22	22	22	11	11	11	11	11	11	30	32	31	32	30	31
25	0	1	32	33	32.5	33	33	33	26	27	26.5	27	26	26	15	15	15	15	15	15	35	29	32	40	39	40
26	0	1	21	20	20.5				21	18	19.5				10	9	9.5				22	18	20
27	0	1	24	24	24	26	27	27	18	19	18.5	20	22	23	10	10	10	10	9	10	31	31	31	33	32	32
30	0	1	29	29	29	31	29	29	26	24	25	26	23	25	15	15	15	15	15	15	32	33	32.5	33	34	33
31	0	1	27	28	27.5	27	27	27	18	22	20	22	22	22	11	11	11	13	11	11	33	33	33	33	30	31
32	0	1	30	31	30.5	31	33	33	25	27	26	27	28	27	15	15	15	15	15	15	37	36	36.5	38	39	38
34	0	1	27	30	28.5	30	28	30	24	24	24	24	24	21	12	12	12	12	12	12	36	37	36.5	38	35	33
36	0	1	25	26	25.5	25	22	23	19	18	18.5	21	17	17	11	11	11	12	11	10	31	31	31	31	31	31
4	1	2	24	25	24.5	25	25	23	14	18	16	18	15	15	9	9	9	9	7	8	29	29	29	31	28	29
5	1	2	31	31	31	32	30	31	26	27	26.5	28	27	28	14	15	14.5	15	15	15	37	38	37.5	39	38	39
7	1	2	23	24	23.5	16	24	25	11	14	12.5	12	16	15	5	4	4.5	5	6	5	32	31	31.5	30	31	31
8	1	2	24		12	26	26	27	22		11	23	22	22	8		4	12	12	12	29		14.5	32	33	32
12	1	2	31	33	32	32	33	33	27	29	28	29	29	29	15	15	15	15	15	15	38	38	38	40	39	40
13	1	2	30	31	30.5	31	30	29	24	25	24.5	24	23	22	10	10	10	11	11	10	33	36	34.5	34	34	33
14	1	2	31	28	29.5	30	23	23	26	25	25.5	23	19	19	12	12	12	12	8	12	38	38	38	37	34	34
15	1	2	29	28	28.5	29	28	30	25	24	24.5	24	24	25	14	12	13	12	12	15	37	35	36	34	34	37
18	1	2	32	32	32	33	33	33	25	29	27	29	29	29		14	19.5	15	15	15	40	40	40	40	40	40
19	1	2	29	25	27	25	26	27	23	22	22.5	22	22	22	12	12	12	12	12	13	38	38	38	35	38	36
21	0	2	31	32	31.5	32	31	31	28	28	28	29	29	29	15	15	15	15	15	15	39	39	39	40	40	40
22	0	2	22	22	22	22	23	21	19	20	19.5	19	21	20	11	10	10.5	11	11	11	29	29	29	28	30	30
23	0	2	25	27	26	25	22	30	21	24	22.5	22	21	25	12	14	13	14	14	15	33	33	33	32	32	37
28	0	2	33	33	33	32	32	33	27	28	27.5	27	28	29	12	13	12.5	15	15	15	38	39	38.5	38	39	38
29	0	2	22	27	24.5	27	26	24	19	21	20	21	21	21	13	13	13	13	13	13	36	37	36.5	37	38	38
33	0	2	29	29	29	29	32	32	22	24	23	24	27	28	13	13	13	15	15	15	37	40	38.5	40	40	40
35	0	2	25	22	23.5	24	23	23	22	18	20	18	17	17	8	8	8	7	9	8	30	25	27.5	25	24	24
37	0	2	32	31	31.5	29	31	31	27	26	26.5	25	26	26	13	12	12.5	12	13	13	40	36	38	39	37	37
38	0	2	32	33	32.5	33	33	33	28	28	28	28	28	28	15	15	15	15	15	15	40	40	40	39	40	40

## Sheet: Definitions
Definitions
Sex	0 = female, 1 = male
Group	1 = Group 1 (DS83) Protandim; 2 = Group 2 (MH06) placebo
Category 1	Physical Health Scores
Category 2	Psychological Health Scores
Category 3	Social Scores
Category 4	Environmental Scores
Base 1	baseline day 1
Base 2	baseline day 2
Average_BASE	average of both baseline days
empty cells	data not collected
